# Supplementary material for: Acute Myocardial Infarction Mortality in the Older Population of the United States: An Analysis of Demographic and Regional Trends and Disparities from 1999 to 2022
Source: J Clin Med. 2025 Mar 23;14(7):2190. doi: 10.3390/jcm14072190 (PMC11989499; doi:10.3390/jcm14072190)
Supplement: Supplementary file 1 [file jcm-14-02190-s001.zip]

Archive with 1 entries (1 files):
- jcm-3519139-supplementary.pdf
